# Supplementary material for: Fidelity of DNA polymerases in the detection of intraindividual variation of mitochondrial DNA
Source: Mitochondrial DNA B Resour. 2019 Dec 12;5(1):108–12. doi: 10.1080/23802359.2019.1697188 (PMC7720943; doi:10.1080/23802359.2019.1697188)
Supplement: Supplemental Material [file TMDN_A_1697188_SM4436.zip]

Archive with 1 entries (1 files):
- Supplementary file 1.docx
